# Supplementary material for: Gibberellin transport affects lateral root growth through HY5 in response to far-red light
Source: Plant Cell. 2025 Aug 16;37(9):koaf200. doi: 10.1093/plcell/koaf200 (PMC12448942; doi:10.1093/plcell/koaf200)
Supplement: koaf200_Supplementary_Data [file koaf200_supplementary_data.zip]

Archive with 3 entries (3 files):
- Supplementary Table 1.xlsx
- Supplementary Table 2.xlsx
- Supplementary Data.pdf
