# Supplementary material for: Gibberellin transport affects lateral root growth through HY5 in response to far-red light
Source: Plant Cell. 2025 Aug 16;37(9):koaf200. doi: 10.1093/plcell/koaf200 (PMC12448942; doi:10.1093/plcell/koaf200)
Supplement: koaf200_Supplementary_Data [file koaf200_supplementary_data.zip › Supplementary Table 1.xlsx]

## Sheet: PRIMERTABLE
	NAME	SEQUENCE	GENE	DESCRIPTION
	hy5-215 FW	ATCAAGCAGCGAGAGGTCAT	AT5G11260	hy5-215 genotyping (sequencing)
	hy5-215 rev	TTCAGCCGCTTGTTCTCTTT	AT5G11260	hy5-215 genotyping (sequencing)
	SALK LB	CGTCAAGCTCTAAATCGGGG	left border primer for SALK insertion lines
	HY5 N679707 LP	TTCACTCTCGATATCCGTTCG	AT5G11260	hy5 SALK_056405C genotyping (+SALK LB)
	HY5 N679707 RP	ATGCGAGTGAATGACCATTTC	AT5G11260	hy5 SALK_056405C genotyping (+SALK LB)
	HYH wiscdslox RP	ACTCGCATAAGAACATGTGGG	AT3G17609	WiscDsLox253D10 genotyping
	HYH wiscdslox LP	ACCCACACGCTCTGTGAATAC	AT3G17609	WiscDsLox253D10 genotyping
	p745 BP	AACGTCCGCAATGTGTTATTAAGTTGTC	AT3G17609	WiscDsLox left border primer
	NRT2:1 Fw	TGGAGAAAGCGGGAGAAGTT	AT1G08090	NRT2:1 qPCR primer fw
	NRT2:1 Rev	GCTCAACTCAACTCCCATGG	AT1G08090	NRT2:1 qPCR primer rev
	HY5 CDSmiddle FW	TGAGCGAGTTGGAAAACAGA	AT5G11260	HY5 qPCR primer fw
	HY5 RV Zheng, Zhang	AAGGCTTGCATCAGCATTAG	AT5G11260	HY5 qPCR primer rev
	GA4_FWQ	CCCATTCACCTCCCACACTC	AT1G15550	GA3ox1 qPCR primer fw
	GA4_RVQ	GCAGCGGAGAAGAGGAGATC	AT1G15550	GA3ox1 qPCR primer rev
	ARF19 qPCR FW	AGGCTCACAATGGCGTAATC	AT1G19220	ARF19 qPCR primer fw
	ARF19 qPCR rev	AAGGAGTTATGACGGGTTCG	AT1G19220	ARF19 qPCR primer rev
	IAA2_qPCR_fw	GCGTCTATTTGAGGAAACTCG	AT3G23030	IAA2 qPCR primer fw
	IAA2_qPCR_rv	AGGAGCTCCGTCCATACTCA	AT3G23030	IAA2 qPCR primer rev
	BBX21 qPCR fw	GGATCCACAAGCACGATTTC	AT1G75540	BBX21 qPCR primer fw
	BBX21 qPCR rev	CACTCCATCATCATCACCACTC	AT1G75540	BBX21 qPCR primer rev
	IDA_qPCR_FW_02	GCGGCGAGTAGTTCTTGTGT	AT1G68765	IDA qPCR primer fw
	IDA_qPCR_REV_02	GAATGGGAACGCCTTTAGGT	AT1G68765	IDA qPCR primer rev
	SHY2 fw	GGTGATTGGATGCTCATTGG	AT1G04240	SHY2 qPCR primer fw
	SHY2 rev	GCCTAAACCTTTGGCTTCTG	AT1G04240	SHY2 qPCR primer rev
	HAE_qPCR_fw	TGGGGCTAAAGTTGCTGACT	AT4G28490	HAESA qPCR primer fw
	HAE_qPCR_rv	TTTCATTCACCCGAAGTGTG	AT4G28490	HAESA qPCR primer rev
	GA2OX6_qPCR_fw	CCCATCTGACCCTACATGCT	AT1G02400	GA2ox6 qPCR primer fw
	GA2OX6_qPCR_rv	GTACATCGCCGACATACGTG	AT1G02400	GA2ox6 qPCR primer rev
	GA2ox8-ChIP-qPCR-HY5-Fw2	ACCCTTTAGCTTCTCAGTCACAG	AT4G21200	GA2ox8 (ChIP)qPCR primer fw
	GA2ox8-ChIP-qPCR-HY5-Rev2	TCTCGCAATCGCTTCCTTAC	AT4G21200	GA2ox8 (ChIP)qPCR primer rev
	RGA FW	GAACCAAGCGATTCTCGAAG	AT2G01570	RGA qPCR primer fw
	RGA REV	TAACCGGAAAGTTGGAGGAC	AT2G01570	RGA qPCR primer rev
	PIN3_F	ATCTTCTCACCCGACCAATG	AT1G70940	PIN3 qPCR primer
	PIN3_R	GATGCTCCACTCGAGGCTAC	AT1G70940	PIN3 qPCR primer
	LAX3fw	ACTGTCTACATCATCCCCGC	AT1G77690	LAX3 qPCR primer
	LAX3rev	ACCCGAACCCAACTACGAAT	AT1G77690	LAX3 qPCR primer
	HYH qPCR_KO FW	GCTTGACCAGACTCAAAATGG	AT3G17609	HYH qPCR primer fw
	HYH qPCR KO rev	TGCTTGTTGCGCTGATACTC	AT3G17609	HYH qPCR primer rev
	Pif3_F	GAATCTGCTCAAGACAGGAAC	AT1G09530	PIF3 qPCR primer fw
	Pif3_R	CTCGTTGACAGTAACAGGAGAC	AT1G09530	PIF3 qPCR primer rev
	PIN3_F	ATCTTCTCACCCGACCAATG	AT1G70940	PIN3 qPCR primer
	PIN3_R	GATGCTCCACTCGAGGCTAC	AT1G70940	PIN3 qPCR primer
	LAX3fw	ACTGTCTACATCATCCCCGC	AT1G77690	LAX3 qPCR primer
	LAX3rev	ACCCGAACCCAACTACGAAT	AT1G77690	LAX3 qPCR primer
	pFBP fw	TCTTCTTGTACCCGGCTGACA	AT1G43670	FBP ChIP-qPCR primer fw
	pFBP rev	CTCCGGCTTGCTCCATCAAA	AT1G43670	FBP ChIP-qPCR primer rev
	OCP3 HY5 binding site fw	GCAGCAGTGAGAAAAATAATCG	ATG5G11270	HY5 ChIP-qPCR primer fw
	OCP3 HY5 binding site rev	AACGACACGCTTTGCTACAC	ATG5G11270	HY5 ChIP-qPCR primer rev
	GA2OX6-ChIP-qPCR-HY5-Fw	TTAAATCGGACGGCTAATGG	AT1G02400	GA2ox6 ChIP-qPCR primer fw
	GA2OX6-ChIP-qPCR-HY5-Rev	TCACAAGGAAGTGGGAAAGG	AT1G02400	GA2ox6 ChIP-qPCR primer rev
	NRT2.1-ChIP-qPCR-HY5-Fw	CCCAACTTGTTGGAAATTTGAC	AT1G08090	NRT2:1 ChIP-qPCR primer fw
	NRT2.1-ChIP-qPCR-HY5-Rev	TCCGTACTCTTGTAGCGATGG	AT1G08090	NRT2:1 ChIP-qPCR primer rev
	LAX3-ChIP-qPCR-HY5-Fw	CAGCTCACGAGTTGTCATGG	AT1G77690	LAX3 ChIP-qPCR primer fw
	LAX3-ChIP-qPCR-HY5-Rev	TCGCCGAAAACAGTAACAGTC	AT1G77690	LAX3 ChIP-qPCR primer rev
	SHY2-ChIP-qPCR-HY5-Fw	TTGCCCTACAGAGCAGTAGAAG	AT1G04240	SHY2 ChIP-qPCR primer fw
	SHY2-ChIP-qPCR-HY5-Rev	CGATTCTGTGATCAGATGTGG	AT1G04240	SHY2 ChIP-qPCR primer rev
	HAE-ChIP-qPCR-HY5-Fw	CAAGCCAAACTGGGCTTATC	AT4G28490	HAESA ChIP-qPCR primer fw
	HAE-ChIP-qPCR-HY5-Rev	GCATGAAGCTTGAGAGATCG	AT4G28490	HAESA ChIP-qPCR primer rev
	GATA22 FW	aacaacgattgcgtgattagg	AT4G26150	qPCR primer fw
	GATA22 Rev	gccttcctttgccttattcc	AT4G26150	qPCR primer rev
	NRT2.2 qPCR FW	CGCCGTTACAAATTACAGGAC	AT1G08100	NRT2:2 qPCR primer fw
	NRT2.2 qPCR rev	ATAATCCCCGCTGTGTGAAG	AT1G08100	NRT2:2 qPCR primer rev
	rga1-3_rev	GCGTTTTGTTGGAATGTTCG	AT4G02780	genotyping
	ga1-3_fwd	CGTTTGGATTGGCAAGACTC	AT4G02780	genotyping
	ga1-fwd	CCTAACGGACGGGGAAATTA	AT5G25900	genotyping
	ga1_rev	TACCGGTTACTGCTTGGTTT	AT5G25900	genotyping
	rga-t2 Fw	GCCGGAGCTATGAGAAAAGTGG	AT2G01570	genotyping
	rga-t2 Re	AAGAATTTTAAACAAGTGAACG	AT2G01570	genotyping
	rgl1-1 Fw	AAAGCTAGCTCGAAACCCCAA	AT1G66350	genotyping
	rgl1-1 Re	CCACAGAGCGCGTAGAGGATAAC	AT1G66350	genotyping
	rgl2-1 Fw	GCTGGTGAAACGCGTGGGAACA	AT3G03450	genotyping
	rgl2-1 Re	ACGCCGAGGTTGTGATGAGTG	AT3G03450	genotyping
	RGL3-F2	GGCGATTCTAGAAGCTGTT	AT5G17490	genotyping
	RGL3-R1	AGTCGAACAAGCTCGAGTAA	AT5G17490	genotyping
	GAI N6	TTATTAGAAGTGGTAGTGGAGT	AT1G14920	genotyping
	GAI R1	CCTCCAATGTCACATGCAAA	AT1G14920	genotyping
