# Supplementary material for: Gibberellin transport affects lateral root growth through HY5 in response to far-red light
Source: Plant Cell. 2025 Aug 16;37(9):koaf200. doi: 10.1093/plcell/koaf200 (PMC12448942; doi:10.1093/plcell/koaf200)
Supplement: koaf200_Supplementary_Data [file koaf200_supplementary_data.zip › Supplementary Table 2.xlsx]

## Sheet: Sheet1
	gene name	at code
1	ARF19	AT1G19220
2	BBX21	AT1G75540
3	GA1	AT4G02780
4	GA2OX6	AT1G02400
5	GA2OX8	AT4G21200
6	GA3OX1	AT1G15550
7	GATA22	AT4G26150
8	HAE	AT4G28490
9	HY5	AT5G11260
10	HYH	AT3G17609
11	IAA2	AT3G23030
12	IDA	AT1G68765
13	KAO1	AT1G05160
14	KAO2	AT2G32440
15	LAX3	AT1G77690
16	NRT2.1	AT1G08090
17	NRT2.2	AT1G08100
18	PIF3	AT1G09530
19	PIN3	AT1G70940
20	RGA	AT2G01570
21	SHY2	AT1G04240
